# Supplementary material for: Factors associated with condom use among HIV-positive women living in Atlanta, Georgia
Source: PLoS One. 2019 Dec 13;14(12):e0225406. doi: 10.1371/journal.pone.0225406 (PMC6910822; doi:10.1371/journal.pone.0225406)
Supplement: S1 Dataset — (XLSX) [file pone.0225406.s001.xlsx]

## Sheet: KAP_Ponce_11-19-2014
Subject	Cond	Inifile	A1	A2	A3	A4	A5	A6	A7	A8	A9_01	A9_02	A9_03	A9_04	A9_05	A9_06	A9_07	A9_08	A10_01	A10_02	A10_03	A10_04	A10_05	A10_06	A11	B1	B2	B3	B4	B5	B6	B7_01	B7_02	B7_03	B7_04	B7_05	B7_06	B7_07	C1	C2_01	C2_02	C2_03	C2_04	C2_05	C2_06	C2_07	C2_08	C2_09	C2_10
10	1	default.mlp	1	45	5	2	1	2	1	99	0	0	0	0	1	0	0	0	0	0	1	1	0	0	2	1987	25	1	1	2	2	1	0	0	0	0	0	0	1	0	1	1	1	1	0	0	0	1	1
11	1	default.mlp	1	24	2	2	1	2	2	12	0	0	0	0	0	0	1	0	0	0	1	0	0	0	1	2008	19	2	3	1	1	1	0	0	0	0	0	0	2	0	0	0	0	0	0	0	0	0	0
12	1	default.mlp	1	18	2	2	1	2	1	99	1	0	0	0	0	0	1	0	0	0	1	0	0	0	2	2011	17	3	3	1	1	1	0	0	0	0	0	0	1	0	1	1	0	0	0	1	0	0	0
14	1	default.mlp	1	21	7	6	1	2	2	40	0	1	0	0	0	1	1	0	0	0	0	0	0	1	1	2011	21	3	3	1	1	0	0	0	1	0	0	0	1	0	0	0	0	0	0	0	0	0	0
15	1	default.mlp	1	28	2	2	1	2	1	99	0	0	0	0	1	0	0	0	0	0	1	0	0	0	2	2009	16	3	4	1	1	1	0	0	0	0	0	0	1	0	0	0	0	0	0	0	0	0	0
17	1	default.mlp	1	36	2	2	1	2	2	35	0	1	0	0	0	0	0	0	0	0	0	0	1	0	2	2012	35	1	5	1	3	1	0	0	0	0	0	0	1	0	1	0	0	1	0	0	0	1	0
18	1	default.mlp	1	44	2	2	1	2	2	65	0	1	0	0	0	0	0	0	0	0	0	0	1	0	1	1992	23	1	5	1	1	1	0	0	0	0	0	0	1	0	0	0	0	0	0	0	0	0	0
19	1	default.mlp	1	24	4	2	1	2	2	88	0	1	0	1	0	0	0	0	0	0	1	0	0	0	2	2007	18	2	4	1	1	1	0	0	0	0	0	0	1	0	1	1	1	1	0	0	0	1	0
24	1	default.mlp	1	39	3	2	1	2	1	99	0	0	0	0	1	1	0	0	0	0	0	0	1	0	1	1990	18	1	3	1	1	1	0	0	0	0	0	0	1	0	0	1	1	0	0	0	0	0	0
25	1	default.mlp	1	41	1	2	1	2	1	99	0	0	0	0	1	0	0	0	0	0	1	0	0	0	3	1994	21	1	3	2	1	1	0	0	0	0	0	0	2	1	1	1	0	1	0	0	0	0	0
26	1	default.mlp	1	32	2	2	1	1	1	99	0	0	0	0	1	0	0	0	0	0	1	0	0	0	1	1997	17	1	5	1	1	1	0	0	0	0	0	0	1	0	0	1	0	0	0	0	0	0	0
27	1	default.mlp	1	35	2	2	1	2	1	99	0	0	0	0	1	0	0	0	0	0	1	0	0	0	1	2002	23	1	5	2	2	1	0	0	0	0	0	0	1	0	1	1	0	1	0	0	0	0	0
29	1	default.mlp	1	26	2	2	1	2	1	99	1	0	0	1	1	0	1	0	0	0	1	0	0	0	1	2006	19	2	1	2	3	1	0	0	0	0	0	0	2	0	1	0	1	0	0	0	0	0	1
30	1	default.mlp	1	38	2	2	1	2	1	99	0	0	0	0	1	0	0	0	0	0	1	0	0	0	3	1992	17	1	3	2	1	1	0	0	0	0	0	0	2	0	1	1	0	0	0	0	0	1	0
31	1	default.mlp	1	45	1	2	1	2	1	99	0	0	0	0	1	0	0	0	0	0	1	0	0	0	2	1990	2	3	5	1	2	0	0	0	0	0	0	1	1	1	0	0	0	0	0	0	0	0	0
32	1	default.mlp	1	43	1	2	1	2	1	99	0	0	0	0	1	0	0	0	0	0	1	0	0	0	1	1987	19	2	3	1	1	1	0	0	0	0	0	0	1	0	0	1	0	0	0	1	0	0	0
33	1	default.mlp	1	40	6	2	1	2	1	99	0	0	1	0	0	0	0	0	0	0	0	0	1	0	4	2005	32	2	1	2	2	1	0	0	0	0	0	0	1	0	0	0	1	0	0	1	0	0	0
34	1	default.mlp	1	33	6	2	1	2	1	99	0	1	0	0	0	0	1	0	0	0	0	0	1	0	2	2004	23	1	3	2	2	1	0	0	0	0	0	0	1	0	1	1	0	1	0	0	0	1	0
35	1	default.mlp	1	20	3	3	1	2	2	28	0	1	0	0	0	0	0	0	0	0	1	0	0	0	2	1993	0	1	4	1	1	0	0	0	0	1	0	0	1	0	0	0	0	0	0	0	0	0	0
36	1	default.mlp	1	25	3	2	1	2	2	35	0	1	0	0	0	0	0	0	0	0	1	0	0	0	1	2012	25	1	5	1	1	1	0	0	0	0	0	1	1	0	1	1	0	0	0	0	0	0	0
38	1	default.mlp	1	40	3	2	1	2	1	99	0	0	0	0	0	0	1	0	0	0	0	0	1	0	2	1998	27	2	1	2	1	1	0	0	0	0	0	0	1	0	0	0	0	1	0	0	0	0	0
39	1	default.mlp	1	44	2	2	1	1	1	99	0	0	0	0	1	0	0	0	0	0	1	0	0	0	1	1993	20	1	4	1	1	1	0	0	0	0	0	0	1	0	1	0	0	1	0	0	0	0	0
40	1	default.mlp	1	42	4	2	1	2	1	99	0	0	0	0	0	0	1	0	0	0	1	0	0	0	1	2002	32	3	5	1	1	1	0	0	0	0	0	1	1	0	0	0	0	1	0	0	0	0	0
41	1	default.mlp	1	39	1	2	1	2	1	99	0	0	1	0	0	0	0	0	1	0	0	0	0	0	2	1996	26	3	5	1	1	0	0	0	0	0	0	1	1	0	0	0	0	0	0	0	0	0	0
42	1	default.mlp	1	43	2	2	1	2	1	99	1	0	0	0	1	0	0	0	0	0	1	0	0	0	3	1997	37	1	3	2	2	1	0	0	0	0	0	0	1	0	1	0	1	0	0	0	0	0	0
43	1	default.mlp	1	37	2	2	1	2	1	99	1	0	0	0	0	0	0	1	0	0	1	0	0	0	2	2009	34	2	5	1	1	1	0	0	0	0	0	0	2	0	0	1	0	0	0	0	0	1	1
44	1	default.mlp	1	35	5	2	1	2	2	10	0	1	0	0	0	1	1	0	0	0	0	0	1	0	1	2005	30	1	5	1	1	0	0	0	0	0	0	1	1	0	0	0	0	1	0	0	0	0	0
45	1	default.mlp	1	26	3	2	1	2	2	40	0	1	0	0	0	0	0	0	1	0	0	0	1	0	3	2010	23	1	3	1	1	1	0	0	0	0	0	0	1	0	0	0	1	0	0	0	0	0	0
46	1	default.mlp	1	42	2	2	1	2	1	99	0	0	0	0	1	0	0	0	1	0	0	0	1	0	1	1999	30	1	5	2	2	1	0	0	0	0	0	0	1	0	0	0	1	1	1	0	0	1	0
47	1	default.mlp	1	27	2	2	1	2	1	99	0	0	0	0	1	0	1	0	0	0	0	0	0	0	1	2006	20	1	3	1	1	1	0	0	0	0	0	0	1	0	1	1	0	1	0	0	0	1	0
48	1	default.mlp	1	30	1	2	1	2	1	99	0	0	0	0	1	0	0	0	0	0	0	1	0	0	1	2001	18	3	5	2	1	1	0	0	0	0	0	0	2	1	0	0	0	0	0	0	0	0	0
49	1	default.mlp	1	43	2	2	1	2	1	99	0	0	0	0	0	0	1	0	0	0	0	0	1	0	2	1999	30	1	3	1	2	1	0	0	0	0	0	0	1	0	1	0	0	0	0	0	0	0	0
50	1	default.mlp	1	26	3	2	1	2	1	99	0	0	0	1	0	1	0	0	0	0	0	0	1	0	1	2011	24	2	5	1	1	1	0	0	0	0	0	0	1	0	0	0	0	0	0	0	0	0	0
51	1	default.mlp	1	37	1	2	1	2	1	99	0	0	0	0	0	0	0	1	0	0	1	0	0	0	7	1995	18	2	2	1	2	1	0	0	0	0	0	0	1	0	0	0	1	1	0	0	0	0	0
54	1	default.mlp	1	29	2	2	1	2	1	99	0	0	0	0	0	0	0	1	0	0	1	0	0	0	3	2010	26	3	1	2	2	1	0	0	0	0	0	0	1	0	0	0	0	1	0	0	0	0	0
55	1	default.mlp	1	38	3	2	1	2	2	10	0	1	1	1	0	0	0	1	0	0	1	0	0	0	1	2010	36	2	5	2	1	1	0	0	0	0	0	0	1	0	0	0	1	1	0	0	0	0	0
56	1	default.mlp	1	36	4	2	1	2	1	99	1	0	0	1	0	0	1	0	0	0	0	0	1	0	2	2004	27	2	5	1	1	1	0	0	0	0	0	0	1	0	1	0	0	0	0	0	0	0	0
57	1	default.mlp	1	38	1	2	1	2	1	99	0	0	0	0	1	0	0	0	0	0	1	0	0	0	7	1989	22	3	5	2	2	1	0	0	0	0	0	0	2	1	1	1	1	1	0	0	0	0	0
58	1	default.mlp	1	22	2	2	1	2	2	40	0	1	0	0	0	0	1	0	0	0	1	0	0	0	3	2010	19	2	5	1	1	1	0	0	0	0	0	0	2	0	1	1	1	1	0	0	0	0	0
59	1	default.mlp	1	32	2	2	1	2	1	99	0	0	0	0	1	0	0	0	0	0	0	1	0	0	1	2005	24	1	4	1	2	1	0	0	0	0	0	0	2	0	1	0	1	0	0	1	0	1	0
60	1	default.mlp	1	20	2	2	1	2	1	99	0	0	0	0	0	0	1	0	0	0	0	0	1	0	2	2006	14	1	3	1	1	0	0	0	0	1	0	0	1	0	0	0	0	0	0	0	0	0	0
61	1	default.mlp	1	31	1	2	1	2	1	99	0	0	0	0	0	0	0	1	0	0	1	0	0	0	3	2000	18	3	2	2	2	1	0	0	0	0	0	0	2	1	1	1	1	1	0	0	0	1	0
62	1	default.mlp	1	23	3	2	1	2	2	0	0	0	0	0	0	1	0	1	0	0	1	0	0	0	2	2013	23	1	3	1	1	1	0	0	0	0	0	1	1	1	0	0	0	1	1	0	0	0	0
63	1	default.mlp	1	37	4	2	1	2	1	99	0	0	0	0	0	0	0	0	0	0	0	0	0	0	3	2004	30	3	1	2	2	1	0	0	0	0	0	0	1	0	1	0	0	0	0	0	0	0	0
64	1	default.mlp	1	45	2	2	1	2	1	99	0	0	0	0	0	0	0	0	0	0	1	0	0	0	3	1977	8	2	3	1	1	1	0	0	0	0	0	0	1	0	0	0	0	0	0	0	0	0	0
65	1	default.mlp	1	23	1	2	2	2	2	25	0	1	0	0	0	0	0	0	1	0	0	0	0	0	1	2010	21	1	5	1	1	0	0	0	0	0	0	1	2	0	1	0	0	0	0	0	0	0	0
66	1	default.mlp	1	18	3	2	1	2	2	20	0	1	0	0	0	0	1	0	0	0	0	0	0	1	2	1997	11	1	2	1	1	0	0	0	0	1	0	0	2	0	0	0	0	0	0	0	0	0	0
67	1	default.mlp	1	20	4	2	1	2	2	45	1	1	0	0	0	0	1	0	0	0	0	0	1	0	2	1992	0	1	4	1	1	0	0	0	0	1	0	0	1	0	0	0	0	0	0	0	0	0	0
68	1	default.mlp	1	23	2	6	1	2	1	99	1	0	0	0	0	1	1	0	0	0	1	0	0	0	1	2013	22	3	5	1	1	1	0	0	0	0	0	0	2	0	1	0	0	0	0	0	0	1	1
69	1	default.mlp	1	19	2	2	1	2	1	99	0	0	0	1	0	0	0	0	0	0	0	0	0	1	2	1994	8	1	5	1	1	0	0	0	0	1	0	0	2	1	0	0	0	0	0	0	0	0	0
70	1	default.mlp	1	19	2	2	1	2	1	99	0	0	0	0	0	0	0	1	0	0	0	0	1	0	1	2009	17	3	5	2	3	1	0	1	1	1	1	0	1	1	1	1	0	0	0	0	0	0	0
71	1	default.mlp	1	44	4	2	1	2	1	99	0	0	0	0	1	0	0	0	0	0	1	0	0	0	1	1987	18	1	4	1	1	1	0	0	0	0	0	0	2	0	0	1	0	0	0	0	1	0	0
72	1	default.mlp	1	29	2	2	1	2	1	99	0	0	0	0	1	0	0	1	0	0	1	1	0	0	2	2008	25	1	5	1	1	0	0	0	0	0	0	1	1	0	0	0	0	0	0	0	0	0	0
73	1	default.mlp	1	23	1	2	2	2	2	99	0	0	0	0	1	0	0	0	0	0	1	0	0	0	1	2011	21	3	5	1	1	1	0	0	0	0	0	0	2	0	0	0	0	0	0	0	0	0	0
74	1	default.mlp	1	22	1	2	1	2	1	99	1	0	0	0	1	1	1	0	0	0	0	1	0	0	1	1991	5	1	3	2	2	0	0	0	0	1	0	0	1	0	0	0	0	0	0	0	0	0	0
75	1	default.mlp	1	39	2	2	1	2	1	99	0	0	0	0	1	0	0	0	0	0	1	1	0	0	1	1991	17	1	3	2	2	1	0	0	0	0	0	0	1	0	0	0	0	1	0	0	0	1	0
76	1	default.mlp	1	38	5	2	1	2	2	30	0	1	0	0	0	0	0	0	1	0	0	0	0	0	1	1997	22	1	4	1	1	1	0	0	0	0	0	0	1	0	1	0	0	0	0	0	0	0	0
77	1	default.mlp	1	39	2	2	1	2	1	99	0	0	0	0	0	0	0	1	0	0	0	0	1	0	1	2001	28	1	5	1	1	1	0	0	0	0	0	0	1	0	0	0	0	1	0	0	0	0	0
78	1	default.mlp	1	45	2	2	1	1	2	30	0	1	0	0	0	0	0	0	1	0	0	0	0	0	1	1998	30	1	3	1	2	1	0	0	0	0	0	0	1	0	0	0	1	0	0	0	0	0	0
79	1	default.mlp	1	22	2	2	1	2	2	40	0	1	0	0	0	0	0	0	0	0	0	0	1	0	2	1991	17	1	3	1	2	0	0	0	0	1	0	0	2	0	1	0	1	0	0	0	0	0	0
80	1	default.mlp	1	24	3	2	1	2	1	99	1	0	0	1	0	1	1	0	0	0	0	1	1	0	2	2009	20	1	4	1	1	1	0	0	0	0	0	0	1	0	1	0	0	0	0	0	0	1	0
81	1	default.mlp	1	21	2	2	1	2	1	99	0	1	0	0	1	0	0	0	0	0	1	0	0	0	1	2007	0	1	3	2	2	0	0	0	0	1	0	0	1	1	0	0	0	0	0	0	0	0	0
82	1	default.mlp	1	36	1	2	1	2	1	99	0	0	0	0	0	0	0	1	0	0	0	0	1	0	4	2013	36	3	5	1	1	1	0	0	0	0	0	0	1	0	0	0	0	0	0	0	0	1	0
83	1	default.mlp	1	19	2	2	1	2	1	99	0	0	0	0	1	0	1	1	0	0	1	0	0	0	1	1993	8	1	4	2	1	0	0	0	0	1	0	0	1	0	1	0	0	0	0	0	0	0	0
84	1	default.mlp	1	39	3	2	1	2	1	99	0	0	0	0	1	0	0	1	0	0	0	0	1	0	1	1996	22	1	3	1	2	1	0	0	0	0	0	0	1	0	1	1	0	0	0	0	0	1	0
85	1	default.mlp	1	39	5	2	1	2	2	20	0	1	0	0	1	0	0	0	0	0	0	0	1	0	1	1998	24	2	1	2	2	1	0	0	0	0	0	0	1	0	1	1	0	0	0	0	0	0	0
86	1	default.mlp	1	35	3	2	1	2	1	99	0	0	0	0	1	1	1	0	0	0	1	0	0	0	1	1995	17	1	4	1	1	1	0	0	0	0	0	0	2	0	1	1	1	0	0	0	0	1	0
87	1	default.mlp	1	19	2	2	1	2	1	99	0	0	0	0	1	0	0	0	0	0	1	0	0	0	2	1993	3	2	1	2	2	0	0	0	0	1	0	0	1	0	1	0	0	0	0	0	0	0	0
88	1	default.mlp	1	45	4	2	1	2	2	30	0	1	0	0	1	0	0	0	0	0	0	1	0	0	1	1995	27	1	4	2	1	1	0	0	0	0	0	0	1	0	0	0	0	1	0	0	0	0	0
89	1	default.mlp	1	31	6	2	1	2	1	99	0	0	0	0	1	0	0	0	0	0	0	0	1	0	2	2006	24	2	1	1	2	1	0	0	0	0	0	0	1	0	0	0	0	1	0	0	0	0	0
90	1	default.mlp	1	45	2	6	2	2	1	99	0	0	0	0	1	0	0	0	0	0	1	1	0	0	3	1997	30	1	5	1	1	0	0	0	0	0	0	1	1	0	0	1	0	0	0	0	0	1	0
91	1	default.mlp	1	43	2	2	1	2	1	99	0	0	0	0	1	0	0	0	0	0	1	0	0	0	1	1989	18	1	2	2	2	1	0	0	0	0	0	0	1	0	1	0	0	1	0	0	0	0	0
92	1	default.mlp	1	18	1	2	1	2	1	99	0	0	1	0	0	0	0	0	0	0	1	0	0	0	2	1995	0	1	5	1	1	0	0	0	0	1	0	0	2	0	0	0	0	0	0	0	0	0	0
93	1	default.mlp	1	35	2	2	1	2	1	99	0	0	0	0	0	0	1	0	0	0	1	0	0	0	2	2012	34	1	5	1	1	1	0	0	0	0	0	0	1	0	1	1	1	1	0	0	0	1	0
94	1	default.mlp	1	42	2	2	1	2	1	99	0	0	0	0	1	0	0	0	0	0	1	0	0	0	1	1997	28	1	5	1	2	1	0	0	0	0	0	0	1	1	1	1	0	0	0	0	1	1	0
96	1	default.mlp	1	44	2	2	1	2	1	99	0	0	0	0	1	0	0	0	0	0	0	0	0	0	1	2001	30	1	3	2	2	1	0	0	0	0	0	0	1	0	0	0	0	0	0	0	0	1	0
97	1	default.mlp	1	31	1	6	1	2	1	99	0	0	0	0	0	1	0	0	1	0	0	0	1	0	2	2000	18	1	5	1	1	0	0	0	0	0	0	0	1	1	1	0	1	0	0	0	0	1	0
98	1	default.mlp	1	44	3	6	1	2	1	99	0	0	0	0	0	0	1	0	0	0	0	0	1	0	2	2000	30	1	4	2	1	1	0	1	0	0	0	0	1	1	1	1	0	0	0	0	1	1	1
99	1	default.mlp	1	33	3	2	1	1	2	40	0	1	0	0	0	0	0	0	0	0	1	0	0	0	1	2002	22	1	5	1	1	1	0	0	0	0	0	0	1	0	1	0	0	0	0	0	0	0	0
100	1	default.mlp	1	44	6	2	1	1	2	35	0	1	0	0	0	0	0	0	0	1	0	0	0	0	1	2007	37	1	4	1	1	1	0	0	0	0	0	0	1	0	0	0	0	0	0	0	0	0	0
101	1	default.mlp	1	34	2	2	1	2	2	40	0	1	0	0	0	0	0	0	0	0	0	0	1	0	1	2004	25	3	5	1	1	1	0	0	0	0	0	0	1	0	1	0	0	0	0	0	0	0	0
101	1	default.mlp	1	36	1	2	1	2	1	99	0	0	0	0	0	0	0	1	0	0	0	0	1	0	2	2013	5	3	3	1	3	1	0	0	0	0	0	0	1	0	0	0	0	0	0	0	0	1	0
102	1	default.mlp	1	36	3	2	1	2	1	99	0	0	0	0	1	0	0	1	0	0	1	0	0	0	7	1995	17	1	4	1	2	1	0	0	0	0	0	0	1	0	1	1	1	0	0	0	0	1	1
102	1	default.mlp	1	34	1	2	1	2	1	99	0	0	0	0	0	0	1	0	0	0	0	0	1	0	2	2012	33	1	3	1	1	0	0	0	0	0	0	1	1	0	1	0	0	0	0	0	0	0	0
103	1	default.mlp	1	37	3	3	1	2	2	30	0	1	0	0	0	0	0	1	0	0	0	0	1	0	7	2008	31	1	3	1	3	1	0	0	0	0	0	0	1	0	1	1	0	1	0	1	0	1	0
104	1	default.mlp	1	41	2	2	1	2	1	99	0	0	0	0	1	0	0	0	0	0	1	0	0	0	1	2012	39	3	5	1	1	1	0	0	0	0	0	0	1	0	0	0	0	0	0	0	0	0	0
105	1	default.mlp	1	41	2	2	1	2	1	99	0	0	0	0	1	0	0	0	0	0	1	1	0	0	1	2007	34	1	4	1	1	1	0	0	0	0	0	0	1	0	0	0	0	1	0	0	0	0	0
106	1	default.mlp	1	42	1	2	1	2	1	99	0	0	0	0	1	0	0	0	0	0	1	0	0	0	4	1994	21	1	4	1	1	1	0	0	0	0	0	0	1	0	0	0	0	0	0	0	0	1	0
107	1	default.mlp	1	43	2	2	1	2	1	99	0	0	0	0	1	0	0	0	0	0	0	1	0	0	1	1998	28	3	5	2	2	1	0	0	0	0	0	0	1	1	1	1	0	1	0	0	1	0	0
108	1	default.mlp	1	41	4	2	1	2	2	0	0	0	0	0	0	0	0	0	0	0	1	0	0	0	6	1999	26	3	5	2	2	1	0	0	0	0	0	0	1	0	0	0	0	0	0	0	0	1	0
109	1	default.mlp	1	38	3	2	1	1	2	40	0	1	0	0	0	0	0	0	0	0	0	0	1	0	2	2013	35	3	3	1	2	0	0	0	0	0	0	1	1	0	0	0	0	0	0	0	0	0	0
110	1	default.mlp	1	44	2	2	1	2	1	99	0	0	0	0	0	0	1	0	0	0	1	0	0	0	1	1998	27	1	5	2	2	1	0	0	0	0	0	0	1	0	0	0	0	0	0	0	1	0	0
111	1	default.mlp	1	45	1	3	1	2	1	99	0	0	0	0	1	0	0	0	0	0	1	0	0	0	1	1992	25	1	1	2	2	1	0	1	0	0	0	0	1	1	1	1	0	1	0	0	1	1	0
112	1	default.mlp	1	33	2	2	1	2	1	99	0	0	0	0	1	0	0	0	0	0	1	0	0	0	1	1998	17	1	3	1	1	1	0	0	0	0	0	0	1	0	0	1	0	0	0	0	0	1	0
113	1	default.mlp	1	42	3	3	1	2	1	99	0	0	0	0	1	0	0	0	0	0	1	1	0	0	2	2003	31	1	4	2	1	1	0	0	0	0	0	0	1	0	1	0	0	0	0	0	1	0	0
114	1	default.mlp	1	31	3	2	1	1	1	99	0	0	0	0	0	0	1	0	0	0	0	0	1	0	1	2006	24	1	4	1	1	1	0	0	0	0	0	0	1	0	0	0	0	1	0	0	0	0	0
115	1	default.mlp	1	32	2	2	1	2	2	30	0	1	0	0	0	0	0	0	0	0	0	0	1	0	7	2000	19	3	5	1	3	1	0	0	0	0	0	0	1	0	0	0	0	0	0	0	0	0	0
116	1	default.mlp	1	27	2	2	1	2	1	99	0	0	0	0	1	0	1	0	0	0	1	0	0	0	1	2007	19	2	1	2	3	1	0	0	0	0	0	0	2	0	0	0	1	1	0	0	0	1	0
117	1	default.mlp	1	45	1	2	1	1	1	99	0	0	0	0	1	0	0	0	0	0	0	1	0	0	1	2009	39	1	4	1	1	0	0	0	0	0	0	1	2	0	0	0	0	0	0	0	0	0	0
120	1	default.mlp	1	32	1	6	1	2	1	99	1	0	0	0	0	1	1	0	0	0	0	0	1	0	4	2000	18	1	5	1	1	1	0	0	0	0	0	0	1	1	1	1	1	1	0	0	0	1	0
122	1	default.mlp	1	32	2	3	1	2	2	39	0	1	0	0	0	0	0	0	0	0	0	0	1	0	1	2011	30	2	3	1	1	1	0	0	0	0	0	0	2	0	0	0	0	1	0	0	0	1	1
123	1	default.mlp	1	25	4	2	1	2	1	99	0	0	0	0	1	0	0	0	0	0	1	0	0	0	2	2007	18	2	4	1	1	1	0	0	0	0	0	0	1	0	1	1	1	1	0	0	0	1	0
124	1	default.mlp	1	34	1	2	1	2	1	99	1	0	0	0	0	0	0	0	0	0	0	0	1	0	3	2013	34	3	5	2	3	1	0	0	0	0	0	0	2	0	0	1	0	0	0	0	0	1	0
125	1	default.mlp	1	41	3	2	1	2	1	99	0	0	0	0	1	0	0	0	0	0	0	1	0	0	1	1998	26	1	4	2	2	1	0	0	0	0	0	0	1	0	0	0	0	0	0	0	0	1	0
126	1	default.mlp	1	42	2	2	1	2	2	30	0	1	0	0	0	0	0	0	0	0	1	0	0	0	1	2001	30	1	4	1	1	1	0	0	0	0	0	0	1	0	0	0	0	0	0	0	0	0	0
127	1	default.mlp	1	44	2	2	1	2	1	99	0	0	0	0	1	0	0	0	0	0	1	0	0	0	1	2005	35	3	3	2	2	0	0	0	0	0	0	1	1	1	0	1	0	1	0	0	0	0	0
128	1	default.mlp	1	41	2	2	1	2	2	0	0	0	1	0	0	0	0	0	0	0	0	0	1	0	1	2000	31	1	2	1	1	1	0	0	0	0	0	0	1	0	1	0	0	1	0	0	0	1	0
129	1	default.mlp	1	36	1	2	1	2	2	30	0	1	0	0	0	0	0	0	0	0	0	0	1	0	1	1997	20	2	2	1	1	1	0	0	0	0	0	0	1	0	0	0	0	1	0	0	0	0	0
130	1	default.mlp	1	37	1	2	1	1	1	99	0	0	0	0	0	1	0	0	0	0	1	0	0	0	1	2007	32	3	1	1	1	0	0	0	0	0	0	1	1	0	0	0	0	0	0	1	0	0	0
131	1	default.mlp	1	32	4	2	1	2	2	35	0	1	0	0	0	0	0	0	0	0	0	0	1	0	1	2007	27	1	4	2	2	1	0	0	0	0	0	0	1	0	0	0	1	0	0	0	0	0	0
132	1	default.mlp	1	42	4	2	1	2	2	40	0	1	0	0	0	0	0	0	1	0	0	0	0	0	1	2003	33	1	4	2	2	1	0	0	0	0	0	0	1	0	0	0	0	1	0	0	0	0	0
133	1	default.mlp	1	44	5	2	1	2	1	99	0	0	0	0	1	0	0	0	0	0	1	0	0	0	1	1993	24	1	4	1	1	1	0	0	0	0	0	0	1	0	0	0	0	0	0	0	0	1	0
134	1	default.mlp	1	39	3	3	1	2	1	99	0	0	0	0	0	0	1	0	0	0	0	0	1	0	2	2008	35	1	1	2	2	0	0	0	0	0	0	1	1	0	1	0	0	0	0	0	0	0	0
135	1	default.mlp	1	37	2	2	1	2	1	99	0	0	0	0	1	0	0	0	0	0	0	1	0	0	1	1996	18	3	2	1	1	1	0	0	0	0	0	0	1	0	0	0	0	0	0	0	0	0	0
136	1	default.mlp	1	38	3	2	1	2	1	99	0	0	0	0	1	0	0	0	0	0	1	0	0	0	1	1996	21	1	4	1	2	1	0	1	1	1	0	0	1	0	1	0	1	0	0	0	0	0	0
137	1	default.mlp	1	44	6	2	1	1	2	35	0	1	0	0	0	0	0	0	0	1	0	0	0	0	1	2007	37	1	3	1	1	1	0	0	0	0	0	0	1	0	0	0	0	0	0	0	0	0	0
138	1	default.mlp	1	45	4	2	1	2	1	99	0	0	0	0	0	1	0	0	0	0	0	0	1	0	3	2010	41	1	3	1	1	1	0	0	0	0	0	0	1	0	1	0	0	0	0	0	0	1	0
139	1	default.mlp	1	36	2	2	1	2	1	99	1	0	0	0	0	0	0	0	0	0	0	0	1	0	2	2010	32	1	3	1	1	1	0	0	0	0	0	0	1	0	0	0	0	0	0	0	0	1	0
140	1	default.mlp	1	26	2	2	1	2	1	99	1	0	0	0	0	1	1	0	1	0	0	0	0	0	2	2003	15	3	5	1	3	1	0	0	0	0	0	1	1	0	1	0	0	1	0	0	0	0	0
141	1	default.mlp	1	41	6	2	1	2	1	99	0	0	0	0	1	0	0	0	0	0	0	1	0	0	3	2005	33	1	2	2	2	1	0	0	0	0	0	0	1	0	0	0	0	0	0	1	0	0	0
142	1	default.mlp	1	43	5	2	1	1	1	99	0	0	0	0	1	0	0	0	0	0	1	1	0	0	1	2009	38	1	3	1	1	1	0	0	0	0	0	0	1	0	0	0	0	0	0	0	0	0	0
143	1	default.mlp	1	40	2	2	1	2	2	60	0	1	0	0	0	0	0	0	0	1	0	0	0	0	1	2007	33	2	5	1	3	0	0	0	0	0	0	1	1	0	0	0	0	0	0	0	0	0	0
144	1	default.mlp	1	43	3	2	1	2	2	35	0	1	0	0	0	0	0	0	0	0	0	0	1	0	1	1992	21	2	1	2	3	1	0	0	0	0	0	0	1	0	0	0	0	0	0	0	0	0	1
145	1	default.mlp	1	44	5	2	1	2	1	99	0	0	0	0	0	0	0	1	0	0	1	0	1	0	1	1991	21	1	4	2	1	1	0	0	0	0	0	0	1	0	0	0	0	1	0	0	0	0	0
146	1	default.mlp	1	36	3	3	1	2	2	40	0	1	0	0	0	0	0	0	1	0	0	0	0	0	3	2007	16	2	3	1	2	1	0	0	0	0	0	0	2	1	1	1	1	0	0	1	0	1	0
147	1	default.mlp	1	30	2	2	1	2	2	99	0	0	0	0	1	0	0	0	0	0	1	0	0	0	1	2010	26	1	1	2	1	1	0	0	0	0	0	0	1	0	0	0	0	0	0	0	0	0	0
148	1	default.mlp	1	42	3	2	1	1	2	99	0	0	0	0	1	0	0	0	0	0	1	0	0	0	1	2014	42	1	2	2	1	1	0	0	0	0	0	0	2	0	1	0	0	0	0	0	0	0	0
149	1	default.mlp	1	32	2	2	1	2	1	99	0	0	0	0	1	0	0	0	0	0	0	1	0	0	1	2005	23	1	5	1	1	1	0	0	0	0	0	0	2	0	1	1	1	1	0	1	0	1	0
150	1	default.mlp	1	37	2	2	1	2	1	99	0	0	0	0	0	0	1	0	0	0	0	0	1	0	4	2012	34	2	2	2	2	1	0	0	0	0	0	0	1	0	1	0	0	1	0	0	0	1	0
151	1	default.mlp	1	35	4	2	1	2	1	99	0	0	0	0	0	1	0	0	0	0	0	0	1	0	1	2007	27	1	5	1	1	1	0	0	0	0	0	0	1	0	0	0	0	0	0	0	0	0	0
152	1	default.mlp	1	45	2	2	1	2	1	99	0	0	0	0	1	0	0	1	0	0	1	0	1	0	1	1987	17	1	4	1	1	1	0	0	0	0	0	0	1	0	0	1	0	0	0	0	1	0	0
153	1	default.mlp	1	33	2	2	1	2	2	40	0	1	0	0	0	0	0	0	0	1	0	0	0	0	1	2000	14	1	5	1	1	1	0	0	0	0	0	0	1	0	0	0	0	0	0	0	0	0	0
154	1	default.mlp	1	38	3	2	1	1	1	99	0	0	0	0	0	0	1	1	0	0	0	0	1	0	3	2008	32	1	4	1	1	1	0	0	0	0	0	0	2	0	0	1	0	0	0	0	0	0	0
155	1	default.mlp	1	35	2	2	1	2	2	32	0	1	0	0	0	0	0	0	0	0	0	0	1	0	7	2012	33	3	2	1	2	1	0	0	0	0	0	0	1	0	1	0	0	0	0	0	0	0	0
156	1	default.mlp	1	37	3	2	1	1	1	99	1	0	0	0	0	0	1	0	0	0	1	0	0	0	2	2004	23	2	2	2	2	1	0	0	0	0	0	0	1	0	0	0	0	0	0	0	0	0	0
157	1	default.mlp	1	32	1	3	1	2	2	38	0	1	0	0	0	0	0	0	1	0	0	0	1	0	1	2011	30	3	5	1	1	1	0	0	0	0	0	0	1	0	0	0	1	0	0	0	0	0	0
158	1	default.mlp	1	40	3	2	1	2	1	99	0	0	0	0	0	1	0	0	0	0	0	0	1	0	3	2005	30	1	5	2	2	1	0	0	0	0	0	0	1	0	0	0	0	0	0	0	0	0	0
159	1	default.mlp	1	32	2	2	1	1	1	99	1	0	0	0	1	0	0	0	0	0	0	1	0	0	1	2006	26	1	3	1	1	1	0	0	0	0	0	0	2	0	0	0	0	0	0	0	0	1	0
160	1	default.mlp	1	45	3	3	2	2	1	99	0	0	0	0	1	0	0	0	0	0	1	0	0	0	3	1990	22	1	4	2	2	1	0	0	0	0	0	0	1	0	0	0	0	0	0	0	1	0	0
161	1	default.mlp	1	45	2	2	1	2	1	99	0	0	0	0	0	0	1	0	0	0	0	0	1	0	1	2006	37	1	3	2	1	0	0	0	0	0	0	1	1	0	1	0	0	0	0	0	0	0	0
162	1	default.mlp	1	37	2	2	1	2	1	99	0	0	0	0	1	0	0	0	0	0	0	1	0	0	1	1994	18	3	2	1	1	1	0	0	0	0	0	0	1	0	0	0	0	0	0	0	0	0	0
163	1	default.mlp	1	30	6	2	1	2	2	3	0	1	0	0	0	0	0	0	0	0	1	0	0	0	1	2003	23	1	1	1	1	0	0	0	0	0	0	1	1	0	0	0	0	0	0	0	0	0	0
164	1	default.mlp	1	45	1	2	1	2	1	99	1	0	0	0	0	0	0	1	0	0	0	0	1	0	7	2000	32	3	2	1	2	1	0	0	0	0	0	0	1	1	1	1	0	0	0	0	0	0	0
165	1	default.mlp	1	41	3	2	1	2	2	0	0	0	0	0	1	0	0	0	0	0	1	0	0	0	3	2012	39	2	3	2	2	1	0	0	0	0	0	0	1	0	0	0	0	0	0	0	0	0	0
166	1	default.mlp	1	40	2	2	1	2	2	40	0	1	0	0	0	0	0	0	0	0	1	1	0	0	1	1993	19	1	1	2	2	1	0	0	0	0	0	0	1	0	0	0	1	1	0	0	0	0	0
167	1	default.mlp	1	32	3	2	1	1	1	99	0	0	0	0	0	0	1	0	0	0	0	0	1	0	1	2006	24	1	4	1	1	0	0	0	1	0	0	0	1	0	0	0	0	0	0	0	0	0	0
168	1	default.mlp	1	35	4	2	1	2	2	35	0	1	0	0	0	0	0	0	0	0	0	0	1	0	1	1999	19	1	3	1	1	1	0	0	0	0	0	0	1	0	1	1	0	1	0	0	0	1	0
169	1	default.mlp	1	31	2	2	2	1	2	50	0	1	0	0	0	0	0	0	1	0	0	0	0	0	3	1996	17	1	4	1	1	1	0	0	0	0	0	0	1	0	1	0	0	0	0	0	0	0	0
170	1	default.mlp	1	44	4	2	1	2	1	99	0	0	0	0	1	0	0	0	0	0	1	1	0	0	1	2001	32	1	5	2	2	1	0	0	0	0	0	0	1	0	1	0	1	0	0	0	0	1	0
171	1	default.mlp	1	35	2	2	1	1	1	99	0	0	0	0	1	0	0	0	0	0	1	0	0	0	2	2008	25	2	5	1	3	1	0	0	0	0	0	0	1	1	1	1	0	0	0	0	0	0	0
172	1	default.mlp	1	43	5	5	1	2	1	99	0	0	0	0	1	0	0	0	0	0	1	1	0	0	1	2009	37	1	3	1	1	1	0	0	0	0	0	0	1	0	0	0	0	0	0	0	0	0	0
173	1	default.mlp	1	36	2	2	1	2	2	25	0	1	0	0	0	0	0	0	1	0	0	0	0	0	1	1997	20	2	1	2	1	1	0	0	0	0	0	0	1	0	0	0	0	0	0	0	0	0	1
174	1	default.mlp	1	38	3	2	1	1	2	0	0	0	0	0	0	0	0	1	0	0	0	0	1	0	1	2006	30	3	3	1	1	1	0	0	0	0	0	0	2	0	0	0	0	0	1	1	1	0	0
175	1	default.mlp	1	42	4	2	1	2	1	99	0	0	0	0	1	0	0	0	0	0	0	1	0	0	1	2001	27	3	3	1	2	1	0	0	0	0	0	0	1	0	0	0	0	0	0	0	0	0	0
176	1	default.mlp	1	37	1	1	1	2	1	99	0	0	0	0	1	0	0	0	0	0	1	0	0	0	1	2000	24	1	3	1	1	1	0	0	0	0	0	0	1	0	0	0	0	0	0	0	0	0	0
177	1	default.mlp	1	39	2	2	1	1	1	99	0	0	0	0	1	0	0	0	0	0	1	0	0	0	1	1995	18	3	5	2	3	1	0	0	0	0	0	0	2	0	0	0	0	1	0	0	0	0	0
178	1	default.mlp	1	38	1	6	1	2	1	99	0	0	0	0	0	0	0	1	1	0	0	0	0	0	3	2008	32	3	2	1	3	0	0	0	1	0	0	0	99	99	99	99	99	99	99	99	99	99	99
179	1	default.mlp	1	35	4	3	1	2	2	20	0	1	0	0	0	1	0	0	0	0	1	0	1	0	1	2007	27	1	4	1	1	1	0	0	0	0	0	0	1	0	0	0	1	0	0	0	0	0	0
180	1	default.mlp	1	43	2	2	1	2	1	99	0	0	0	0	1	0	0	0	0	0	0	1	0	0	1	1999	28	1	3	2	2	1	0	0	0	0	0	0	1	0	1	0	0	0	0	0	0	0	0
181	1	default.mlp	1	44	1	2	1	2	1	99	0	0	0	0	1	0	0	0	0	0	0	0	1	0	1	2005	36	1	3	1	1	0	0	0	1	0	0	0	2	1	0	0	0	0	0	0	0	0	0
182	1	default.mlp	1	38	3	3	1	1	1	99	1	0	0	0	0	0	0	0	1	0	0	0	0	0	4	2009	35	2	2	2	2	1	0	0	0	0	0	0	1	0	0	0	0	0	0	0	0	0	0
183	1	default.mlp	1	20	2	2	2	2	1	99	0	0	1	0	0	0	0	0	0	0	1	0	0	0	1	2012	18	1	5	1	1	1	0	0	0	0	0	0	1	0	1	0	0	0	0	0	0	0	0
184	1	default.mlp	1	30	2	2	1	2	1	99	0	0	0	0	1	0	0	0	0	0	1	0	0	0	1	2003	25	2	5	1	1	1	0	0	0	0	0	0	2	0	1	1	0	0	0	0	0	1	0
185	1	default.mlp	1	45	2	2	1	2	1	99	0	0	0	0	1	0	0	0	0	0	1	0	0	0	1	2004	34	1	4	1	1	0	0	0	0	1	0	0	1	0	0	0	0	0	0	0	0	0	0
188	1	default.mlp	1	30	2	2	1	2	1	99	0	0	1	0	0	0	0	0	0	0	1	0	0	0	1	2010	27	2	2	2	2	1	0	0	0	0	0	0	1	0	1	1	0	0	0	0	0	0	0
189	1	default.mlp	1	35	2	2	1	2	2	35	1	1	0	1	0	0	1	0	0	0	0	0	1	0	1	2000	21	2	2	1	2	1	0	0	0	0	0	0	1	0	1	0	0	1	0	0	0	0	0
191	1	default.mlp	1	37	3	3	1	2	2	37	0	1	0	0	0	0	0	1	0	0	0	0	0	0	4	2008	31	1	3	1	2	1	0	0	0	0	0	0	1	0	0	1	0	1	0	1	0	1	0
192	1	default.mlp	1	37	2	2	1	2	1	99	0	0	0	0	1	0	0	0	0	0	0	1	0	0	3	2010	32	1	2	2	1	1	0	0	0	0	0	0	1	0	0	0	0	0	0	0	0	0	0
193	1	default.mlp	1	36	3	2	1	2	2	0	0	0	0	0	1	0	0	1	0	0	1	0	0	0	1	1995	17	1	4	1	2	1	0	0	0	0	0	0	1	0	1	1	1	0	0	0	0	1	0
194	1	default.mlp	1	40	3	2	1	2	2	40	0	1	0	0	1	0	0	0	0	1	0	0	0	0	1	1994	19	1	2	1	2	1	0	0	0	0	0	0	1	0	1	0	0	0	0	0	0	0	0
195	1	default.mlp	1	42	2	2	1	2	1	99	0	0	0	0	1	0	0	0	0	0	1	0	0	0	4	2008	36	1	5	1	1	1	0	0	0	0	0	0	1	0	1	1	0	0	0	0	0	1	0
196	1	default.mlp	1	44	2	2	1	2	1	99	0	0	0	0	1	0	0	0	0	0	1	1	0	0	1	2003	29	1	3	1	1	0	0	0	0	0	0	1	1	1	1	0	0	0	0	0	0	0	0
197	1	default.mlp	1	38	4	2	1	2	2	30	0	1	0	0	0	0	0	0	0	0	0	0	1	0	1	2008	29	1	1	1	1	1	0	0	0	0	0	0	1	0	0	0	0	1	0	0	0	0	0
198	1	default.mlp	1	25	1	3	1	2	2	25	0	1	0	0	0	0	0	0	0	0	1	0	0	0	4	2014	24	2	2	1	2	1	0	0	0	0	0	0	1	0	1	0	0	0	0	0	0	0	0
199	1	default.mlp	1	25	2	2	1	2	1	99	0	0	0	0	1	0	0	0	0	0	1	1	0	0	1	1989	0	2	2	2	2	1	1	1	1	1	1	0	1	0	1	1	1	0	0	0	0	0	0
200	1	default.mlp	1	32	1	2	1	2	1	99	0	0	0	0	1	0	0	0	0	0	1	0	0	0	5	2006	23	2	5	1	2	1	0	0	0	0	0	0	1	0	0	0	0	0	0	0	0	0	0
201	1	default.mlp	1	39	5	2	1	2	2	30	0	1	0	0	0	0	0	0	1	0	0	0	0	0	1	1997	23	1	3	1	1	1	0	0	0	0	0	0	1	0	1	0	0	0	0	0	0	0	0
202	1	default.mlp	1	45	3	2	1	2	1	99	0	0	0	0	0	0	1	0	0	0	0	0	1	0	1	2005	35	1	5	1	1	1	0	0	0	0	0	0	1	0	0	0	0	0	0	0	0	0	0
203	1	default.mlp	1	22	2	2	1	2	2	12	0	0	0	0	1	0	0	0	0	0	1	0	0	0	1	2008	0	1	3	2	2	0	0	0	0	1	0	0	1	0	0	0	0	0	0	0	0	0	0
204	1	default.mlp	1	28	4	2	1	2	2	40	0	1	0	0	0	1	0	0	0	0	0	0	1	0	1	2008	24	2	4	1	1	1	0	0	0	0	0	0	1	0	0	0	0	0	0	0	0	0	0
205	1	default.mlp	1	37	2	2	1	2	1	99	0	0	0	0	1	0	0	0	0	0	0	0	1	0	1	1997	21	2	2	1	2	1	0	0	0	0	0	0	1	0	0	1	0	0	0	0	0	1	1
206	1	default.mlp	1	34	1	2	1	2	1	99	1	0	0	0	0	0	0	0	0	0	0	0	1	0	6	2014	34	1	2	2	2	1	0	0	0	0	0	0	2	0	0	1	0	0	0	0	0	1	0
207	1	default.mlp	1	35	4	2	1	2	2	25	0	1	0	0	0	0	0	0	0	0	0	0	1	0	1	2004	24	1	1	1	2	1	0	0	0	0	0	0	1	1	0	0	0	0	0	1	0	0	0
209	1	default.mlp	1	43	4	2	1	2	2	0	0	0	0	0	1	0	0	0	0	0	1	1	0	0	1	2009	37	1	3	1	2	1	0	0	0	0	0	0	1	0	0	0	0	0	0	0	0	0	0
210	1	default.mlp	1	23	3	2	1	2	1	99	0	0	0	0	0	0	1	0	0	0	0	0	1	0	1	2012	21	2	5	2	2	1	0	0	0	0	0	0	1	0	0	0	1	0	0	0	0	0	0
211	1	default.mlp	1	45	2	2	1	2	1	99	0	0	0	0	1	0	0	0	0	0	0	0	0	0	1	1987	17	1	4	1	1	1	0	0	0	0	0	0	1	0	0	1	0	0	0	0	1	0	0
212	1	default.mlp	1	37	2	2	1	2	1	99	0	0	0	0	0	0	0	1	0	0	0	0	1	0	1	1997	20	2	2	2	1	1	0	0	0	0	0	0	1	0	0	0	0	1	0	0	0	0	0
[truncated: 391 more columns]

## Sheet: Excluded Entries
Subject	Cond	Inifile	A01	A02	A03	A04	A05	A06	A07	A08	A09_01	A09_02	A09_03	A09_04	A09_05	A09_06	A09_07	A10	A11	A12	B01_01	B01_02	B01_03	B01_04	B01_05	B01_06	B01_07	B01_08	B01_09	B01_10	B02	B03_01	B03_02	B03_03	B03_04	B03_05	B03_06	B03_07	B03_08	B03_09	B03_10	C01	C02	C03	C04	C05	C06	C07	C08
99	1	default.mlp	1991	10	2	2	2	2	2	20	1	0	1	0	0	0	0	2	2	2	0	1	0	1	0	0	0	0	1	1	2	0	0	0	1	0	0	0	0	0	0	2	1	2	3	1	2	2	2
187	1	default.mlp	1995	27	1	1	99	1	1	99	1	0	0	0	0	0	0	2	5	1	0	0	1	0	1	0	0	0	0	0	1	0	0	0	0	1	0	0	0	0	0	1	2	2	4	1	2	2	1
188	1	default.mlp	2010	27	2	2	4	2	2	146	1	0	0	0	0	0	0	1	99	1	0	1	0	1	0	0	0	0	0	0	1	0	0	0	0	0	0	0	0	0	1	1	1	1	99	4	2	2	1
*** This entries were in a format that does not match the format of the survey and they stop with E33, so they were exclude from analysis
[truncated: 137 more columns]
